# Supplementary material for: Additional statistical and graphical methods for analyzing site formation processes using artifact orientations
Source: PLoS One. 2018 Jan 2;13(1):e0190195. doi: 10.1371/journal.pone.0190195 (PMC5749765; doi:10.1371/journal.pone.0190195)
Supplement: S6 File — (TFW) [file pone.0190195.s006.tfw]

0.01366639556363225
0.0
0.0
-0.01366639556363225
99.92018280971089
118.9824766598389
